# Supplementary material for: Occurrence of Chicken Infectious Anemia Virus in Industrial and Backyard Tunisian Broilers: Preliminary Results
Source: Animals (Basel). 2021 Dec 28;12(1):62. doi: 10.3390/ani12010062 (PMC8749614; doi:10.3390/ani12010062)
Supplement: Supplementary file 1 [file animals-12-00062-s001.zip]

Archive with 1 entries (1 files):
- animals-1471257-supplementary.pdf
